# Supplementary material for: Gold Nanoclusters Synthesized within Single-Chain Nanoparticles as Catalytic Nanoreactors in Water
Source: Polymers (Basel). 2024 Jan 30;16(3):378. doi: 10.3390/polym16030378 (PMC10857666; doi:10.3390/polym16030378)
Supplement: Supplementary file 1 [file polymers-16-00378-s001.zip]

Archive with 1 entries (1 files):
- polymers-2813770-supplementary.pdf
